# Supplementary material for: Small heat shock proteins operate as molecular chaperones in the mitochondrial intermembrane space
Source: Nat Cell Biol. 2023 Jan 23;25(3):467–80. doi: 10.1038/s41556-022-01074-9 (PMC10014586; doi:10.1038/s41556-022-01074-9)
Supplement: Source Data Fig. 1 — Statistical source data. [file 41556_2022_1074_MOESM4_ESM.xlsx]

## Sheet: Figure_1D
			Line thickness:		20 pixels
			Pixel size (µm):		0.0011269
		Number of images	IMS-length (µm)	IMS-area (µm2)	IMS-goldcount	Matrix area (µm2)	Matrix-goldcount	Cytoplasm-area (µm2)	Cytoplasm-goldcount	nucleus-area (µm2)	nucleus-goldcount		IMS-HSPB1 (gold counts per density µm2)	Matrix-HSPB1 density (gold counts per density µm2)	Cytoplasm-HSPB1 density (gold counts per density µm2)	Nucleus-HSPB1 density (gold counts per density µm2)
Grid R2 Sample S6_		16	77.124	1.738	29	9.14	14	70.473	675	1.516	0		16.6858	1.53173	9.57814	0
Grid S3 Sample S7_		14	60.862	1.527	29	7.975	4	59.339	826	2.244	2		18.9915	0.501567	13.92	0.891266
Grid T1 sampleS8_		16	80.488	1.816	26	9.161	7	59.4822	521	0.274	0		14.3172	0.764109	8.75892	0
				Width" IMS:		20 pixels * 1.13 nm/pixel					Average 3 replicates:		16.6648	0.932468	10.7524	0.297089
						=> 22.5 nm						SD:	3.30523	0.185645	3.64945	0.63022
Grid_R2_Sample_S6
		Area	BX	BY	Width	Height	Length		Area-corrected	GoldCount
1	10.10.21-Acquire CCD Image Display-Acquire CCD -1.tif:1336-1167	0.045	0.912	1.252	0.804	0.509	2.009		0.045	0	IMS
2	10.10.21-Acquire CCD Image Display-Acquire CCD -1.tif:1341-1158	0.181	0.93	1.26	0.751	0.504	0		0.181	0	Mat
3	10.10.21-Acquire CCD Image Display-Acquire CCD -1.tif:1013-0464	0.059	0.216	0.624	0.611	1.038	2.61		0.059	1	IMS
4	10.10.21-Acquire CCD Image Display-Acquire CCD -1.tif:1018-0453	0.338	0.23	0.643	0.562	1.007	0		0.338	0	Mat
5	10.10.21-Acquire CCD Image Display-Acquire CCD -1.tif:1023-1025	4.176	0.007	0.007	2.298	2.293	0		3.657	36	Cyt
1	10.19.43-Acquire CCD Image Display-Acquire CCD -1.tif:0947-1180	0.079	0.76	0.286	1.14	1.564	3.513		0.079	1	IMS
2	10.19.43-Acquire CCD Image Display-Acquire CCD -1.tif:0942-1183	0.499	0.775	0.295	1.116	1.533	0		0.499	1	Mat
3	10.19.43-Acquire CCD Image Display-Acquire CCD -1.tif:1019-1029	5.173	0.019	0.005	2.281	2.288	0		4.674	9	Cyt
1	10.21.45-Acquire CCD Image Display-Acquire CCD -1.tif:0092-0311	0.003	0.295	0.061	0.11	0.086	0.143		0.003	0	IMS
2	10.21.45-Acquire CCD Image Display-Acquire CCD -1.tif:0421-0331	0.018	0.249	0.178	0.249	0.594	0.782		0.018	1	IMS
3	10.21.45-Acquire CCD Image Display-Acquire CCD -1.tif:0913-0331	0.024	0.18	0.802	0.388	0.452	1.042		0.024	0	IMS
4	10.21.45-Acquire CCD Image Display-Acquire CCD -1.tif:1530-0195	0.013	0.149	1.485	0.137	0.479	0.57		0.013	0	IMS
5	10.21.45-Acquire CCD Image Display-Acquire CCD -1.tif:1602-0346	0.013	0.33	1.538	0.122	0.534	0.587		0.013	0	IMS
6	10.21.45-Acquire CCD Image Display-Acquire CCD -1.tif:1066-0646	0.013	0.531	1.024	0.396	0.355	0.565		0.013	0	IMS
7	10.21.45-Acquire CCD Image Display-Acquire CCD -1.tif:1165-0835	0.012	0.761	1.133	0.362	0.362	0.517		0.012	0	IMS
8	10.21.45-Acquire CCD Image Display-Acquire CCD -1.tif:0836-1387	0.021	1.353	0.837	0.421	0.211	0.941		0.021	0	IMS
9	10.21.45-Acquire CCD Image Display-Acquire CCD -1.tif:1131-1624	0.017	1.679	1.078	0.302	0.394	0.751		0.017	0	IMS
10	10.21.45-Acquire CCD Image Display-Acquire CCD -1.tif:0368-0322	0.112	0.239	0.08	0.248	0.671	0		0.112	0	Mat
11	10.21.45-Acquire CCD Image Display-Acquire CCD -1.tif:0908-0331	0.07	0.193	0.824	0.362	0.399	0		0.07	0	Mat
12	10.21.45-Acquire CCD Image Display-Acquire CCD -1.tif:1139-0728	0.147	0.54	1.042	0.561	0.483	0		0.147	0	Mat
13	10.21.45-Acquire CCD Image Display-Acquire CCD -1.tif:1565-0267	0.093	0.168	1.492	0.267	0.543	0		0.093	0	Mat
14	10.21.45-Acquire CCD Image Display-Acquire CCD -1.tif:0838-1391	0.052	1.382	0.856	0.372	0.176	0		0.052	0	Mat
15	10.21.45-Acquire CCD Image Display-Acquire CCD -1.tif:1128-1677	0.071	1.703	1.091	0.374	0.362	0		0.071	0	Mat
16	10.21.45-Acquire CCD Image Display-Acquire CCD -1.tif:1453-0861	0.038	0.88	1.473	0.181	0.33	0		0.038	0	Mat
17	10.21.45-Acquire CCD Image Display-Acquire CCD -1.tif:1024-1026	5.112	0.017	0.017	2.28	2.275	0		4.529	10	Cyt
1	10.23.00-Acquire CCD Image Display-Acquire CCD -1.tif:0410-1101	0.011	1.142	0.304	0.196	0.314	0.504		0.011	0	IMS
2	10.23.00-Acquire CCD Image Display-Acquire CCD -1.tif:1139-1276	0.015	1.308	1.056	0.257	0.453	0.648		0.015	0	IMS
3	10.23.00-Acquire CCD Image Display-Acquire CCD -1.tif:0201-1477	0.006	1.603	0.103	0.126	0.249	0.286		0.006	0	IMS
4	10.23.00-Acquire CCD Image Display-Acquire CCD -1.tif:0294-1341	0.004	1.45	0.254	0.123	0.157	0.198		0.004	0	IMS
5	10.23.00-Acquire CCD Image Display-Acquire CCD -1.tif:1286-0335	0.004	0.305	1.404	0.144	0.09	0.186		0.004	0	IMS
6	10.23.00-Acquire CCD Image Display-Acquire CCD -1.tif:0506-1238	0.107	1.174	0.322	0.443	0.497	0		0.107	0	Mat
7	10.23.00-Acquire CCD Image Display-Acquire CCD -1.tif:0223-1385	0.082	1.394	0.029	0.334	0.445	0		0.082	0	Mat
8	10.23.00-Acquire CCD Image Display-Acquire CCD -1.tif:1295-1438	0.131	1.321	1.076	0.6	0.766	0		0.131	0	Mat
9	10.23.00-Acquire CCD Image Display-Acquire CCD -1.tif:1598-0369	0.156	0.227	1.419	0.38	0.764	0		0.156	0	Mat
10	10.23.00-Acquire CCD Image Display-Acquire CCD -1.tif:1028-1022	5.207	0.011	0.009	2.281	2.299	0		4.731	15	Cyt
1	10.26.18-Acquire CCD Image Display-Acquire CCD -1.tif:1036-0606	0.007	0.65	1.035	0.061	0.267	0.301		0.007	0	IMS
2	10.26.18-Acquire CCD Image Display-Acquire CCD -1.tif:1048-0928	0.009	0.969	1.01	0.153	0.344	0.419		0.009	0	IMS
3	10.26.18-Acquire CCD Image Display-Acquire CCD -1.tif:0805-0916	0.261	0.651	0.449	0.762	0.917	0		0.261	0	Mat
4	10.26.18-Acquire CCD Image Display-Acquire CCD -1.tif:1030-1030	4.008	0.02	0.01	2.282	2.302	0		3.747	58	Cyt
5	10.26.18-Acquire CCD Image Display-Acquire CCD -1.tif:0604-0645	1.15	0	0.003	1.454	1.356	0		1.15	0	Nuc
1	10.27.32-Acquire CCD Image Display-Acquire CCD -1.tif:0915-0687	0.048	0.258	0.663	1.033	0.733	2.138		0.048	4	IMS
2	10.27.32-Acquire CCD Image Display-Acquire CCD -1.tif:1101-1032	0.013	0.927	1.154	0.471	0.172	0.578		0.013	0	IMS
3	10.27.32-Acquire CCD Image Display-Acquire CCD -1.tif:0961-1717	0.024	1.573	0.705	0.723	0.751	1.081		0.024	1	IMS
4	10.27.32-Acquire CCD Image Display-Acquire CCD -1.tif:0915-0694	0.238	0.283	0.692	0.998	0.678	0		0.238	1	Mat
5	10.27.32-Acquire CCD Image Display-Acquire CCD -1.tif:1455-1486	0.053	1.053	1.066	1.244	1.152	2.338		0.053	5	IMS
6	10.27.32-Acquire CCD Image Display-Acquire CCD -1.tif:1258-1025	0.163	0.909	1.193	0.492	0.449	0		0.163	0	Mat
7	10.27.32-Acquire CCD Image Display-Acquire CCD -1.tif:1301-1497	0.578	1.078	0.731	1.218	1.471	0		0.578	3	Mat
8	10.27.32-Acquire CCD Image Display-Acquire CCD -1.tif:1023-1022	5.242	0.002	0.009	2.3	2.288	0		4.263	47	Cyt
1	10.28.50-Acquire CCD Image Display-Acquire CCD -1.tif:1551-1456	0.066	1.146	1.261	0.991	0.973	2.936		0.066	0	IMS
2	10.28.50-Acquire CCD Image Display-Acquire CCD -1.tif:0658-0517	0.031	0.137	0.437	0.89	0.61	1.391		0.031	0	IMS
3	10.28.50-Acquire CCD Image Display-Acquire CCD -1.tif:1060-0667	0.025	0.287	1.078	0.929	0.233	1.127		0.025	2	IMS
4	10.28.50-Acquire CCD Image Display-Acquire CCD -1.tif:0779-0605	0.498	0.171	0.472	1.022	0.813	0		0.498	1	Mat
5	10.28.50-Acquire CCD Image Display-Acquire CCD -1.tif:1022-1025	4.89	0.009	0.005	2.293	2.296	0		4	70	Cyt
6	10.28.50-Acquire CCD Image Display-Acquire CCD -1.tif:1556-1458	0.392	1.166	1.282	0.955	0.942	0		0.392	2	Mat
1	10.32.02-Acquire CCD Image Display-Acquire CCD -1.tif:0782-0532	0.019	0.339	0.588	0.522	0.578	0.853		0.019	1	IMS
2	10.32.02-Acquire CCD Image Display-Acquire CCD -1.tif:0821-0651	0.016	0.581	0.616	0.304	0.619	0.712		0.016	0	IMS
3	10.32.02-Acquire CCD Image Display-Acquire CCD -1.tif:1302-0777	0.045	0.558	1.095	0.633	0.745	1.976		0.045	0	IMS
4	10.32.02-Acquire CCD Image Display-Acquire CCD -1.tif:1307-1701	0.021	1.795	1.285	0.236	0.379	0.931		0.021	0	IMS
5	10.32.02-Acquire CCD Image Display-Acquire CCD -1.tif:0818-0537	0.128	0.349	0.614	0.512	0.616	0		0.128	0	Mat
6	10.32.02-Acquire CCD Image Display-Acquire CCD -1.tif:1302-0769	0.142	0.581	1.116	0.57	0.704	0		0.142	0	Mat
7	10.32.02-Acquire CCD Image Display-Acquire CCD -1.tif:1305-1698	0.048	1.818	1.299	0.192	0.343	0		0.048	0	Mat
8	10.32.02-Acquire CCD Image Display-Acquire CCD -1.tif:1022-1025	5.154	0.011	0.007	2.289	2.291	0		4.836	23	Cyt
1	10.34.09-Acquire CCD Image Display-Acquire CCD -1.tif:0139-0863	0.01	0.885	0.062	0.176	0.189	0.451		0.01	0	IMS
2	10.34.09-Acquire CCD Image Display-Acquire CCD -1.tif:0239-1368	0.023	1.251	0.115	0.581	0.304	1.005		0.023	0	IMS
3	10.34.09-Acquire CCD Image Display-Acquire CCD -1.tif:0135-1794	0.009	1.832	0.092	0.38	0.119	0.418		0.009	0	IMS
4	10.34.09-Acquire CCD Image Display-Acquire CCD -1.tif:0192-1475	0.006	1.544	0.195	0.238	0.045	0.243		0.006	0	IMS
5	10.34.09-Acquire CCD Image Display-Acquire CCD -1.tif:0644-1613	0.009	1.666	0.604	0.304	0.245	0.408		0.009	0	IMS
6	10.34.09-Acquire CCD Image Display-Acquire CCD -1.tif:0796-1007	0.017	0.78	0.842	0.71	0.112	0.755		0.017	0	IMS
7	10.34.09-Acquire CCD Image Display-Acquire CCD -1.tif:0373-0167	0.009	0.073	0.321	0.232	0.197	0.396		0.009	0	IMS
8	10.34.09-Acquire CCD Image Display-Acquire CCD -1.tif:1811-1081	0.011	1.015	1.941	0.406	0.205	0.472		0.011	0	IMS
9	10.34.09-Acquire CCD Image Display-Acquire CCD -1.tif:0838-1634	0.008	1.722	0.813	0.24	0.264	0.37		0.008	0	IMS
10	10.34.09-Acquire CCD Image Display-Acquire CCD -1.tif:1444-0403	0.01	0.303	1.542	0.303	0.176	0.43		0.01	0	IMS
11	10.34.09-Acquire CCD Image Display-Acquire CCD -1.tif:1245-0512	0.007	0.513	1.287	0.128	0.232	0.287		0.007	1	IMS
12	10.34.09-Acquire CCD Image Display-Acquire CCD -1.tif:1599-0713	0.009	0.673	1.725	0.261	0.157	0.383		0.009	0	IMS
13	10.34.09-Acquire CCD Image Display-Acquire CCD -1.tif:1762-0953	0.008	0.945	1.874	0.251	0.223	0.365		0.008	0	IMS
14	10.34.09-Acquire CCD Image Display-Acquire CCD -1.tif:0293-0944	0.068	0.905	0.076	0.318	0.509	0		0.068	0	Mat
15	10.34.09-Acquire CCD Image Display-Acquire CCD -1.tif:0426-0137	0.055	0.021	0.349	0.267	0.261	0		0.055	0	Mat
16	10.34.09-Acquire CCD Image Display-Acquire CCD -1.tif:0235-1404	0.086	1.272	0.139	0.621	0.252	0		0.086	0	Mat
17	10.34.09-Acquire CCD Image Display-Acquire CCD -1.tif:0173-1857	0.046	1.897	0.112	0.393	0.167	0		0.046	0	Mat
18	10.34.09-Acquire CCD Image Display-Acquire CCD -1.tif:0732-1632	0.083	1.632	0.6	0.416	0.452	0		0.083	0	Mat
19	10.34.09-Acquire CCD Image Display-Acquire CCD -1.tif:0699-0916	0.159	0.572	0.646	0.92	0.284	0		0.159	0	Mat
20	10.34.09-Acquire CCD Image Display-Acquire CCD -1.tif:1412-0409	0.042	0.318	1.483	0.286	0.217	0		0.042	0	Mat
21	10.34.09-Acquire CCD Image Display-Acquire CCD -1.tif:1242-0587	0.043	0.535	1.25	0.252	0.301	0		0.043	0	Mat
22	10.34.09-Acquire CCD Image Display-Acquire CCD -1.tif:1575-0695	0.026	0.66	1.681	0.247	0.188	0		0.026	0	Mat
23	10.34.09-Acquire CCD Image Display-Acquire CCD -1.tif:1767-1065	0.067	0.969	1.849	0.462	0.284	0		0.067	0	Mat
24	10.34.09-Acquire CCD Image Display-Acquire CCD -1.tif:1024-1019	5.168	0.011	0.011	2.274	2.287	0		4.493	30	Cyt
1	10.35.58-Acquire CCD Image Display-Acquire CCD -1.tif:0353-1169	0.01	1.133	0.266	0.37	0.265	0.458		0.01	0	IMS
2	10.35.58-Acquire CCD Image Display-Acquire CCD -1.tif:0699-0784	0.017	0.704	0.623	0.357	0.33	0.769		0.017	0	IMS
3	10.35.58-Acquire CCD Image Display-Acquire CCD -1.tif:0804-1403	0.009	1.473	0.742	0.217	0.33	0.408		0.009	0	IMS
4	10.35.58-Acquire CCD Image Display-Acquire CCD -1.tif:1153-0581	0.017	0.452	1.02	0.409	0.56	0.734		0.017	0	IMS
5	10.35.58-Acquire CCD Image Display-Acquire CCD -1.tif:1160-0851	0.014	0.817	1.076	0.284	0.463	0.603		0.014	0	IMS
6	10.35.58-Acquire CCD Image Display-Acquire CCD -1.tif:1513-1221	0.008	1.271	1.592	0.208	0.225	0.372		0.008	0	IMS
7	10.35.58-Acquire CCD Image Display-Acquire CCD -1.tif:0790-1059	0.447	0.734	0.288	0.921	1.204	0		0.447	0	Mat
8	10.35.58-Acquire CCD Image Display-Acquire CCD -1.tif:1196-0690	0.19	0.46	0.942	0.636	0.813	0		0.19	1	Mat
9	10.35.58-Acquire CCD Image Display-Acquire CCD -1.tif:1486-1287	0.053	1.306	1.546	0.29	0.257	0		0.053	0	Mat
10	10.35.58-Acquire CCD Image Display-Acquire CCD -1.tif:1028-1023	4.671	0.015	0.007	2.278	2.303	0		3.981	26	Cyt
11	10.35.58-Acquire CCD Image Display-Acquire CCD -1.tif:0664-0152	0.366	0.011	0.007	0.321	1.483	0		0.366	0	Nuc
1	10.38.49-Acquire CCD Image Display-Acquire CCD -1.tif:0917-0296	0.029	0.056	0.867	0.552	0.332	1.287		0.029	1	IMS
2	10.38.49-Acquire CCD Image Display-Acquire CCD -1.tif:1040-0801	0.025	0.678	0.952	0.442	0.441	1.103		0.025	0	IMS
3	10.38.49-Acquire CCD Image Display-Acquire CCD -1.tif:1330-1771	0.022	1.741	1.355	0.515	0.29	0.965		0.022	0	IMS
4	10.38.49-Acquire CCD Image Display-Acquire CCD -1.tif:1579-1406	0.017	1.252	1.701	0.666	0.159	0.754		0.017	0	IMS
5	10.38.49-Acquire CCD Image Display-Acquire CCD -1.tif:1690-1338	0.015	1.187	1.857	0.643	0.095	0.657		0.015	0	IMS
6	10.38.49-Acquire CCD Image Display-Acquire CCD -1.tif:1955-1663	0.016	1.534	2.161	0.681	0.082	0.698		0.016	0	IMS
7	10.38.49-Acquire CCD Image Display-Acquire CCD -1.tif:1306-0784	0.012	0.631	1.411	0.506	0.124	0.529		0.012	0	IMS
8	10.38.49-Acquire CCD Image Display-Acquire CCD -1.tif:1222-0899	0.02	0.577	1.316	0.873	0.122	0.893		0.02	0	IMS
9	10.38.49-Acquire CCD Image Display-Acquire CCD -1.tif:0732-0310	0.015	0.059	0.748	0.581	0.157	0.648		0.015	0	IMS
10	10.38.49-Acquire CCD Image Display-Acquire CCD -1.tif:0534-0406	0.006	0.322	0.596	0.272	0.012	0.272		0.006	0	IMS
11	10.38.49-Acquire CCD Image Display-Acquire CCD -1.tif:0916-0321	0.065	0.09	0.876	0.543	0.313	0		0.065	0	Mat
12	10.38.49-Acquire CCD Image Display-Acquire CCD -1.tif:1041-0797	0.076	0.7	0.959	0.398	0.428	0		0.076	0	Mat
13	10.38.49-Acquire CCD Image Display-Acquire CCD -1.tif:1615-1341	0.122	1.12	1.701	0.783	0.239	0		0.122	0	Mat
14	10.38.49-Acquire CCD Image Display-Acquire CCD -1.tif:1330-1780	0.083	1.768	1.375	0.476	0.249	0		0.083	0	Mat
15	10.38.49-Acquire CCD Image Display-Acquire CCD -1.tif:1987-1597	0.09	1.306	2.17	0.988	0.139	0		0.09	0	Mat
16	10.38.49-Acquire CCD Image Display-Acquire CCD -1.tif:0649-0310	0.139	0.032	0.569	0.636	0.326	0		0.139	0	Mat
17	10.38.49-Acquire CCD Image Display-Acquire CCD -1.tif:0962-1105	0.121	1.015	0.809	0.46	0.551	0		0.121	0	Mat
18	10.38.49-Acquire CCD Image Display-Acquire CCD -1.tif:1026-1030	5.215	0.017	0.009	2.288	2.296	0		4.264	40	Cyt
19	10.38.49-Acquire CCD Image Display-Acquire CCD -1.tif:1239-0881	0.255	0.046	1.21	1.893	0.372	0		0.255	0	Mat
1	10.39.57-Acquire CCD Image Display-Acquire CCD -1.tif:0874-0956	0.051	0.584	0.734	0.986	0.508	2.248		0.051	0	IMS
2	10.39.57-Acquire CCD Image Display-Acquire CCD -1.tif:1052-0777	0.021	0.692	1.069	0.366	0.233	0.915		0.021	0	IMS
3	10.39.57-Acquire CCD Image Display-Acquire CCD -1.tif:1189-1343	0.044	1.072	1.161	0.88	0.365	1.934		0.044	0	IMS
4	10.39.57-Acquire CCD Image Display-Acquire CCD -1.tif:0878-0957	0.15	0.606	0.744	0.944	0.491	0		0.15	0	Mat
5	10.39.57-Acquire CCD Image Display-Acquire CCD -1.tif:1052-0782	0.055	0.717	1.076	0.33	0.22	0		0.055	0	Mat
6	10.39.57-Acquire CCD Image Display-Acquire CCD -1.tif:1190-1337	0.085	1.076	1.16	0.861	0.364	0		0.085	0	Mat
7	10.39.57-Acquire CCD Image Display-Acquire CCD -1.tif:1028-1024	5.255	0.007	0.009	2.296	2.3	0		4.965	57	Cyt
1	10.46.37-Acquire CCD Image Display-Acquire CCD -1.tif:0710-0787	0.019	0.727	0.675	0.317	0.249	0.838		0.019	1	IMS
2	10.46.37-Acquire CCD Image Display-Acquire CCD -1.tif:0437-0593	0.019	0.553	0.327	0.232	0.33	0.859		0.019	1	IMS
3	10.46.37-Acquire CCD Image Display-Acquire CCD -1.tif:1505-1421	0.029	1.458	1.101	0.29	1.19	1.284		0.029	0	IMS
4	10.46.37-Acquire CCD Image Display-Acquire CCD -1.tif:1499-1579	0.028	1.636	1.092	0.286	1.195	1.257		0.028	2	IMS
5	10.46.37-Acquire CCD Image Display-Acquire CCD -1.tif:1497-1494	0.185	1.463	1.087	0.442	1.199	0		0.185	0	Mat
6	10.46.37-Acquire CCD Image Display-Acquire CCD -1.tif:0437-0589	0.048	0.55	0.339	0.228	0.307	0		0.048	0	Mat
7	10.46.37-Acquire CCD Image Display-Acquire CCD -1.tif:0707-0793	0.048	0.744	0.675	0.301	0.245	0		0.048	0	Mat
8	10.46.37-Acquire CCD Image Display-Acquire CCD -1.tif:1024-1029	5.259	0.015	0.005	2.29	2.3	0		4.978	75	Cyt
1	10.48.20-Acquire CCD Image Display-Acquire CCD -1.tif:0553-0154	0.021	0.01	0.477	0.335	0.303	0.94		0.021	0	IMS
2	10.48.20-Acquire CCD Image Display-Acquire CCD -1.tif:0997-0585	0.029	0.373	0.987	0.577	0.273	1.302		0.029	0	IMS
3	10.48.20-Acquire CCD Image Display-Acquire CCD -1.tif:1047-0886	0.016	0.677	1.041	0.643	0.277	0.725		0.016	4	IMS
4	10.48.20-Acquire CCD Image Display-Acquire CCD -1.tif:0537-1419	0.024	1.341	0.161	0.516	0.888	1.082		0.024	0	IMS
5	10.48.20-Acquire CCD Image Display-Acquire CCD -1.tif:0628-1574	0.019	1.58	0.347	0.388	0.722	0.849		0.019	0	IMS
6	10.48.20-Acquire CCD Image Display-Acquire CCD -1.tif:1203-0940	0.023	0.614	1.126	0.89	0.461	1.036		0.023	0	IMS
7	10.48.20-Acquire CCD Image Display-Acquire CCD -1.tif:1640-0508	0.018	0.283	1.631	0.58	0.434	0.781		0.018	1	IMS
8	10.48.20-Acquire CCD Image Display-Acquire CCD -1.tif:1931-0805	0.01	0.742	2.088	0.332	0.175	0.43		0.01	0	IMS
9	10.48.20-Acquire CCD Image Display-Acquire CCD -1.tif:0895-1629	0.026	1.704	0.485	0.264	1.049	1.133		0.026	0	IMS
10	10.48.20-Acquire CCD Image Display-Acquire CCD -1.tif:0988-1743	0.026	1.882	0.581	0.163	1.065	1.149		0.026	0	IMS
11	10.48.20-Acquire CCD Image Display-Acquire CCD -1.tif:1348-0345	0.01	0.3	1.37	0.177	0.295	0.45		0.01	0	IMS
12	10.48.20-Acquire CCD Image Display-Acquire CCD -1.tif:0554-0159	0.073	0.026	0.477	0.307	0.296	0		0.073	0	Mat
13	10.48.20-Acquire CCD Image Display-Acquire CCD -1.tif:0998-0592	0.077	0.391	0.998	0.553	0.254	0		0.077	2	Mat
14	10.48.20-Acquire CCD Image Display-Acquire CCD -1.tif:1354-0384	0.042	0.312	1.383	0.242	0.286	0		0.042	0	Mat
15	10.48.20-Acquire CCD Image Display-Acquire CCD -1.tif:1747-0469	0.116	0.186	1.649	0.685	0.641	0		0.116	0	Mat
16	10.48.20-Acquire CCD Image Display-Acquire CCD -1.tif:1956-0804	0.036	0.761	2.11	0.291	0.19	0		0.036	0	Mat
17	10.48.20-Acquire CCD Image Display-Acquire CCD -1.tif:0774-1130	0.324	0.602	0.168	1.343	1.41	0		0.324	0	Mat
18	10.48.20-Acquire CCD Image Display-Acquire CCD -1.tif:0949-1671	0.166	1.72	0.491	0.328	1.157	0		0.166	2	Mat
19	10.48.20-Acquire CCD Image Display-Acquire CCD -1.tif:1026-1026	5.224	0.009	0.009	2.296	2.296	0		4.39	46	Cyt
1	10.55.40-Acquire CCD Image Display-Acquire CCD -1.tif:0957-1078	0.036	0.956	0.761	0.515	0.636	1.579		0.036	0	IMS
2	10.55.40-Acquire CCD Image Display-Acquire CCD -1.tif:0708-0689	0.039	0.45	0.452	0.649	0.695	1.748		0.039	0	IMS
3	10.55.40-Acquire CCD Image Display-Acquire CCD -1.tif:0958-1078	0.164	0.983	0.762	0.464	0.636	0		0.164	0	Mat
4	10.55.40-Acquire CCD Image Display-Acquire CCD -1.tif:0694-0666	0.316	0.424	0.446	0.654	0.672	0		0.316	1	Mat
5	10.55.40-Acquire CCD Image Display-Acquire CCD -1.tif:1022-1028	5.223	0.014	0.005	2.29	2.294	0		4.743	59	Cyt
1	10.56.34 CCD Acquire-Acquire CCD Image Display-Acquire CCD -1.tif:1684-1085	0.053	0.714	1.639	1.011	0.517	2.37		0.053	1	IMS
2	10.56.34 CCD Acquire-Acquire CCD Image Display-Acquire CCD -1.tif:1395-0832	0.055	0.538	1.144	0.798	0.856	2.449		0.055	1	IMS
3	10.56.34 CCD Acquire-Acquire CCD Image Display-Acquire CCD -1.tif:1398-0844	0.202	0.56	1.149	0.783	0.852	0		0.202	0	Mat
4	10.56.34 CCD Acquire-Acquire CCD Image Display-Acquire CCD -1.tif:1675-1094	0.212	0.738	1.632	0.989	0.512	0		0.212	0	Mat
5	10.56.34 CCD Acquire-Acquire CCD Image Display-Acquire CCD -1.tif:1021-1025	4.636	0.021	0.007	2.269	2.289	0		4.222	74	Cyt
Grid_S3_Sample_S7
		Area	BX	BY	Width	Height	Length		Area-corrected	GoldCount
1	11.22.58-Acquire CCD Image Display-Acquire CCD -1.tif:0369-1259	0.064	0.903	0.03	1.03	0.764	2.841		0.064	2	IMS
2	11.22.58-Acquire CCD Image Display-Acquire CCD -1.tif:0097-1285	0.012	1.348	0.029	0.202	0.163	0.509		0.012	1	IMS
3	11.22.58-Acquire CCD Image Display-Acquire CCD -1.tif:0299-1564	0.013	1.649	0.236	0.231	0.202	0.559		0.013	0	IMS
4	11.22.58-Acquire CCD Image Display-Acquire CCD -1.tif:0296-1307	0.013	1.335	0.231	0.274	0.204	0.589		0.013	0	IMS
5	11.22.58-Acquire CCD Image Display-Acquire CCD -1.tif:0112-1534	0.013	1.6	0.029	0.251	0.195	0.559		0.013	0	IMS
6	11.22.58-Acquire CCD Image Display-Acquire CCD -1.tif:0160-1822	0.018	1.892	0.036	0.327	0.291	0.783		0.018	0	IMS
7	11.22.58-Acquire CCD Image Display-Acquire CCD -1.tif:1882-1531	0.009	1.657	1.943	0.136	0.357	0.41		0.009	0	IMS
8	11.22.58-Acquire CCD Image Display-Acquire CCD -1.tif:1873-1696	0.009	1.805	1.95	0.213	0.323	0.397		0.009	0	IMS
9	11.22.58-Acquire CCD Image Display-Acquire CCD -1.tif:1379-0564	0.023	0.322	1.181	0.627	0.747	1.039		0.023	0	IMS
10	11.22.58-Acquire CCD Image Display-Acquire CCD -1.tif:1476-0619	0.035	0.288	1.166	0.824	0.992	1.534		0.035	0	IMS
11	11.22.58-Acquire CCD Image Display-Acquire CCD -1.tif:1353-0471	0.013	0.4	1.419	0.255	0.208	0.572		0.013	0	IMS
12	11.22.58-Acquire CCD Image Display-Acquire CCD -1.tif:1412-0105	0.013	0.026	1.44	0.187	0.298	0.562		0.013	0	IMS
13	11.22.58-Acquire CCD Image Display-Acquire CCD -1.tif:0468-1919	0.06	2.023	0.393	0.279	0.269	0		0.06	0	Mat
14	11.22.58-Acquire CCD Image Display-Acquire CCD -1.tif:0148-1824	0.062	1.908	0.019	0.296	0.296	0		0.062	0	Mat
15	11.22.58-Acquire CCD Image Display-Acquire CCD -1.tif:0106-1529	0.029	1.624	0.017	0.198	0.205	0		0.029	0	Mat
16	11.22.58-Acquire CCD Image Display-Acquire CCD -1.tif:0098-1286	0.019	1.355	0.036	0.189	0.15	0		0.019	0	Mat
17	11.22.58-Acquire CCD Image Display-Acquire CCD -1.tif:0297-1431	0.082	1.358	0.237	0.511	0.196	0		0.082	0	Mat
18	11.22.58-Acquire CCD Image Display-Acquire CCD -1.tif:0373-1264	0.221	0.922	0.044	1.006	0.753	0		0.221	1	Mat
19	11.22.58-Acquire CCD Image Display-Acquire CCD -1.tif:1196-1937	0.051	2.067	1.189	0.233	0.318	0		0.051	0	Mat
20	11.22.58-Acquire CCD Image Display-Acquire CCD -1.tif:1831-1645	0.082	1.671	1.82	0.366	0.487	0		0.082	0	Mat
21	11.22.58-Acquire CCD Image Display-Acquire CCD -1.tif:1479-0593	0.298	0.241	1.169	0.854	0.996	0		0.298	0	Mat
22	11.22.58-Acquire CCD Image Display-Acquire CCD -1.tif:1373-0477	0.041	0.42	1.423	0.234	0.248	0		0.041	0	Mat
23	11.22.58-Acquire CCD Image Display-Acquire CCD -1.tif:1412-0099	0.047	0.017	1.446	0.19	0.291	0		0.047	0	Mat
24	11.22.58-Acquire CCD Image Display-Acquire CCD -1.tif:1027-1025	5.222	0.011	0.011	2.289	2.293	0		4.23	88	Cyt
1	11.37.27-Acquire CCD Image Display-Acquire CCD -1.tif:1224-1385	0.054	1.065	1.032	0.988	0.695	2.397		0.054	1	IMS
2	11.37.27-Acquire CCD Image Display-Acquire CCD -1.tif:1131-0931	0.022	0.708	1.116	0.682	0.318	0.968		0.022	1	IMS
3	11.37.27-Acquire CCD Image Display-Acquire CCD -1.tif:1014-1036	0.012	0.907	1.087	0.522	0.109	0.549		0.012	5	IMS
4	11.37.27-Acquire CCD Image Display-Acquire CCD -1.tif:1116-0964	0.176	0.734	1.103	0.705	0.309	0		0.176	0	Mat
5	11.37.27-Acquire CCD Image Display-Acquire CCD -1.tif:1156-1490	0.255	1.072	0.886	1.216	0.834	0		0.255	0	Mat
6	11.37.27-Acquire CCD Image Display-Acquire CCD -1.tif:1124-1026	4.655	0.011	0.23	2.291	2.075	0		4.224	42	Cyt
1	11.39.19-Acquire CCD Image Display-Acquire CCD -1.tif:0645-1125	0.062	0.659	0.364	1.217	0.727	2.731		0.062	1	IMS
2	11.39.19-Acquire CCD Image Display-Acquire CCD -1.tif:0653-1137	0.477	0.675	0.369	1.214	0.735	0		0.477	0	Mat
3	11.39.19-Acquire CCD Image Display-Acquire CCD -1.tif:1030-1024	4.834	0.01	0.007	2.289	2.309	0		4.357	36	Cyt
1	11.41.48-Acquire CCD Image Display-Acquire CCD -1.tif:0879-0685	0.039	0.471	0.575	0.598	0.829	1.712		0.039	1	IMS
2	11.41.48-Acquire CCD Image Display-Acquire CCD -1.tif:1044-1064	0.015	1.081	0.865	0.237	0.622	0.673		0.015	0	IMS
3	11.41.48-Acquire CCD Image Display-Acquire CCD -1.tif:0966-0808	0.277	0.501	0.588	0.818	1.001	0		0.277	0	Mat
4	11.41.48-Acquire CCD Image Display-Acquire CCD -1.tif:1026-1028	4.887	0.016	0.007	2.285	2.299	0		4.61	60	Cyt
1	11.44.01-Acquire CCD Image Display-Acquire CCD -1.tif:0580-0859	0.046	0.43	0.322	1.078	0.668	2.025		0.046	1	IMS
2	11.44.01-Acquire CCD Image Display-Acquire CCD -1.tif:1412-0630	0.034	0.329	1.251	0.762	0.683	1.497		0.034	0	IMS
3	11.44.01-Acquire CCD Image Display-Acquire CCD -1.tif:0533-0865	0.488	0.443	0.23	1.064	0.742	0		0.488	0	Mat
4	11.44.01-Acquire CCD Image Display-Acquire CCD -1.tif:1409-0630	0.288	0.357	1.255	0.707	0.665	0		0.288	0	Mat
5	11.44.01-Acquire CCD Image Display-Acquire CCD -1.tif:1028-1023	5.17	0.009	0.009	2.289	2.299	0		4.394	37	Cyt
1	11.46.05-Acquire CCD Image Display-Acquire CCD -1.tif:0161-0858	0.021	0.7	0.017	0.538	0.331	0.95		0.021	0	IMS
2	11.46.05-Acquire CCD Image Display-Acquire CCD -1.tif:0454-1475	0.026	1.525	0.288	0.274	0.452	1.154		0.026	0	IMS
3	11.46.05-Acquire CCD Image Display-Acquire CCD -1.tif:0885-1510	0.059	1.115	0.751	1.173	0.494	2.601		0.059	0	IMS
4	11.46.05-Acquire CCD Image Display-Acquire CCD -1.tif:0521-0833	0.014	0.667	0.467	0.544	0.242	0.636		0.014	0	IMS
5	11.46.05-Acquire CCD Image Display-Acquire CCD -1.tif:0686-0869	0.013	0.711	0.66	0.536	0.225	0.588		0.013	0	IMS
6	11.46.05-Acquire CCD Image Display-Acquire CCD -1.tif:0892-0891	0.01	0.832	0.893	0.345	0.232	0.444		0.01	0	IMS
7	11.46.05-Acquire CCD Image Display-Acquire CCD -1.tif:0835-0303	0.034	0.207	0.6	0.269	0.696	1.511		0.034	0	IMS
8	11.46.05-Acquire CCD Image Display-Acquire CCD -1.tif:1408-0601	0.017	0.496	1.4	0.361	0.373	0.74		0.017	0	IMS
9	11.46.05-Acquire CCD Image Display-Acquire CCD -1.tif:1466-1338	0.025	1.187	1.245	0.643	0.815	1.102		0.025	0	IMS
10	11.46.05-Acquire CCD Image Display-Acquire CCD -1.tif:1223-0996	0.006	1.039	1.272	0.167	0.212	0.27		0.006	0	IMS
11	11.46.05-Acquire CCD Image Display-Acquire CCD -1.tif:0151-0867	0.134	0.72	0.003	0.514	0.335	0		0.134	0	Mat
12	11.46.05-Acquire CCD Image Display-Acquire CCD -1.tif:0453-1471	0.081	1.521	0.291	0.274	0.44	0		0.081	0	Mat
13	11.46.05-Acquire CCD Image Display-Acquire CCD -1.tif:0888-1528	0.344	1.156	0.781	1.133	0.44	0		0.344	0	Mat
14	11.46.05-Acquire CCD Image Display-Acquire CCD -1.tif:0699-0867	0.192	0.615	0.494	0.723	0.588	0		0.192	0	Mat
15	11.46.05-Acquire CCD Image Display-Acquire CCD -1.tif:0841-0297	0.102	0.166	0.646	0.338	0.605	0		0.102	0	Mat
16	11.46.05-Acquire CCD Image Display-Acquire CCD -1.tif:1417-0576	0.086	0.473	1.417	0.352	0.362	0		0.086	0	Mat
17	11.46.05-Acquire CCD Image Display-Acquire CCD -1.tif:1521-1185	0.371	0.849	1.234	0.974	0.96	0		0.371	0	Mat
18	11.46.05-Acquire CCD Image Display-Acquire CCD -1.tif:1021-1027	5.215	0.02	0	2.275	2.302	0		3.905	32	Cyt
1	11.47.35-Acquire CCD Image Display-Acquire CCD -1.tif:1068-0958	0.035	0.63	0.831	0.899	0.743	1.539		0.035	0	IMS
2	11.47.35-Acquire CCD Image Display-Acquire CCD -1.tif:1112-1020	0.385	0.623	0.829	1.053	0.849	0		0.385	0	Mat
3	11.47.35-Acquire CCD Image Display-Acquire CCD -1.tif:1026-1021	4.327	0	0.005	2.302	2.303	0		3.942	52	Cyt
1	11.48.39-Acquire CCD Image Display-Acquire CCD -1.tif:1497-0832	0.027	0.801	1.273	0.273	0.826	1.21		0.027	1	IMS
2	11.48.39-Acquire CCD Image Display-Acquire CCD -1.tif:1425-0972	0.009	1.04	1.414	0.112	0.384	0.409		0.009	1	IMS
3	11.48.39-Acquire CCD Image Display-Acquire CCD -1.tif:0870-0775	0.024	0.689	0.818	0.369	0.327	1.058		0.024	0	IMS
4	11.48.39-Acquire CCD Image Display-Acquire CCD -1.tif:0411-1057	0.026	0.934	0.292	0.512	0.343	1.166		0.026	0	IMS
5	11.48.39-Acquire CCD Image Display-Acquire CCD -1.tif:0414-1055	0.117	0.944	0.308	0.489	0.318	0		0.117	0	Mat
6	11.48.39-Acquire CCD Image Display-Acquire CCD -1.tif:0870-0770	0.074	0.7	0.829	0.337	0.303	0		0.074	0	Mat
7	11.48.39-Acquire CCD Image Display-Acquire CCD -1.tif:1498-0870	0.179	0.817	1.282	0.328	0.813	0		0.179	0	Mat
8	11.48.39-Acquire CCD Image Display-Acquire CCD -1.tif:1361-1621	0.291	1.542	1.172	0.57	0.725	0		0.291	na	Aggr
9	11.48.39-Acquire CCD Image Display-Acquire CCD -1.tif:1021-0321	1.204	0.007	0	0.71	2.302	0		1.204	0	Nuc
10	11.48.39-Acquire CCD Image Display-Acquire CCD -1.tif:1024-1023	5.264	0.007	0.005	2.293	2.3	0		3.399	43	Cyt
1	11.49.19-Acquire CCD Image Display-Acquire CCD -1.tif:1325-0857	0.072	0.503	0.865	0.926	1.259	3.21		0.072	0	IMS
2	11.49.19-Acquire CCD Image Display-Acquire CCD -1.tif:0852-1448	0.023	1.536	0.499	0.192	0.922	1.001		0.023	1	IMS
3	11.49.19-Acquire CCD Image Display-Acquire CCD -1.tif:0898-1133	0.016	1.22	0.667	0.113	0.691	0.73		0.016	0	IMS
4	11.49.19-Acquire CCD Image Display-Acquire CCD -1.tif:0987-1289	0.447	1.191	0.494	0.524	1.239	0		0.447	0	Mat
5	11.49.19-Acquire CCD Image Display-Acquire CCD -1.tif:1321-0869	0.319	0.531	0.88	0.898	1.217	0		0.319	0	Mat
6	11.49.19-Acquire CCD Image Display-Acquire CCD -1.tif:1024-1025	5.02	0.007	0.007	2.298	2.296	0		4.254	54	Cyt
1	11.49.49-Acquire CCD Image Display-Acquire CCD -1.tif:1155-1276	0.06	0.906	0.991	1.062	0.622	2.679		0.06	1	IMS
2	11.49.49-Acquire CCD Image Display-Acquire CCD -1.tif:1151-1265	0.329	0.913	1.005	1.026	0.585	0		0.329	0	Mat
3	11.49.49-Acquire CCD Image Display-Acquire CCD -1.tif:0791-0567	0.293	0.308	0.572	0.664	0.639	0		0.293	na	Hole
4	11.49.49-Acquire CCD Image Display-Acquire CCD -1.tif:1809-0580	0.114	0.443	1.84	0.423	0.397	0		0.114	na	Hole
5	11.49.49-Acquire CCD Image Display-Acquire CCD -1.tif:0327-0506	0.037	0.44	0.249	0.263	0.24	0		0.037	na	Hole
6	11.49.49-Acquire CCD Image Display-Acquire CCD -1.tif:1023-1023	5.108	0.009	0.005	2.289	2.298	0		4.335	75	Cyt
1	11.50.34-Acquire CCD Image Display-Acquire CCD -1.tif:1724-1560	0.026	1.504	1.676	0.509	0.54	1.16		0.026	0	IMS
2	11.50.34-Acquire CCD Image Display-Acquire CCD -1.tif:1551-1441	0.008	1.477	1.66	0.294	0.175	0.362		0.008	1	IMS
3	11.50.34-Acquire CCD Image Display-Acquire CCD -1.tif:0864-1053	0.022	0.865	0.696	0.646	0.556	0.96		0.022	0	IMS
4	11.50.34-Acquire CCD Image Display-Acquire CCD -1.tif:0289-1596	0.014	1.744	0.029	0.109	0.594	0.609		0.014	0	IMS
5	11.50.34-Acquire CCD Image Display-Acquire CCD -1.tif:0265-1332	0.012	1.461	0.046	0.079	0.506	0.518		0.012	0	IMS
6	11.50.34-Acquire CCD Image Display-Acquire CCD -1.tif:0707-0346	0.03	0.175	0.57	0.435	0.454	1.322		0.03	2	IMS
7	11.50.34-Acquire CCD Image Display-Acquire CCD -1.tif:0336-1477	0.195	1.48	0.007	0.37	0.744	0		0.195	0	Mat
8	11.50.34-Acquire CCD Image Display-Acquire CCD -1.tif:0709-0349	0.12	0.193	0.575	0.401	0.45	0		0.12	0	Mat
9	11.50.34-Acquire CCD Image Display-Acquire CCD -1.tif:0770-1010	0.288	0.775	0.499	0.727	0.738	0		0.288	1	Mat
10	11.50.34-Acquire CCD Image Display-Acquire CCD -1.tif:1713-1547	0.156	1.471	1.661	0.545	0.539	0		0.156	0	Mat
11	11.50.34-Acquire CCD Image Display-Acquire CCD -1.tif:1024-1023	5.262	0.005	0.007	2.298	2.296	0		4.503	86	Cyt
1	11.51.22-Acquire CCD Image Display-Acquire CCD -1.tif:0571-1617	0.056	1.445	0.193	0.758	0.904	2.474		0.056	3	IMS
2	11.51.22-Acquire CCD Image Display-Acquire CCD -1.tif:0572-1625	0.341	1.485	0.205	0.692	0.879	0		0.341	1	Mat
3	11.51.22-Acquire CCD Image Display-Acquire CCD -1.tif:1023-1028	5.181	0.017	0.007	2.283	2.293	0		4.84	102	Cyt
1	11.51.59-Acquire CCD Image Display-Acquire CCD -1.tif:0500-1644	0.04	1.57	0.276	0.557	0.578	1.756		0.04	4	IMS
2	11.51.59-Acquire CCD Image Display-Acquire CCD -1.tif:0505-1642	0.192	1.59	0.278	0.522	0.583	0		0.192	0	Mat
3	11.51.59-Acquire CCD Image Display-Acquire CCD -1.tif:1300-0719	0.049	0.373	1.241	0.882	0.447	2.156		0.049	0	IMS
4	11.51.59-Acquire CCD Image Display-Acquire CCD -1.tif:1300-0728	0.156	0.387	1.26	0.869	0.411	0		0.156	0	Mat
5	11.51.59-Acquire CCD Image Display-Acquire CCD -1.tif:1752-0698	0.444	0.259	1.654	1.055	0.641	0		0.444	2	Nuc
6	11.51.59-Acquire CCD Image Display-Acquire CCD -1.tif:1697-1677	0.596	1.475	1.512	0.829	0.8	0		0.596	0	Nuc
7	11.51.59-Acquire CCD Image Display-Acquire CCD -1.tif:1024-1021	5.277	0	0.005	2.302	2.3	0		3.889	69	Cyt
1	11.57.16 CCD Acquire-Acquire CCD Image Display-Acquire CCD -1.tif:1416-0604	0.02	0.496	1.4	0.37	0.399	0.889		0.02	0	IMS
2	11.57.16 CCD Acquire-Acquire CCD Image Display-Acquire CCD -1.tif:1093-0667	0.006	0.71	1.122	0.082	0.219	0.256		0.006	0	IMS
3	11.57.16 CCD Acquire-Acquire CCD Image Display-Acquire CCD -1.tif:1429-0832	0.008	0.79	1.532	0.296	0.163	0.365		0.008	0	IMS
4	11.57.16 CCD Acquire-Acquire CCD Image Display-Acquire CCD -1.tif:1066-1142	0.014	1.028	1.145	0.516	0.115	0.6		0.014	0	IMS
5	11.57.16 CCD Acquire-Acquire CCD Image Display-Acquire CCD -1.tif:0997-1630	0.025	1.597	0.9	0.478	0.452	1.091		0.025	1	IMS
6	11.57.16 CCD Acquire-Acquire CCD Image Display-Acquire CCD -1.tif:0940-1126	0.01	1.059	1.005	0.42	0.108	0.44		0.01	1	IMS
7	11.57.16 CCD Acquire-Acquire CCD Image Display-Acquire CCD -1.tif:0956-1631	0.159	1.607	0.827	0.463	0.501	0		0.159	1	Mat
8	11.57.16 CCD Acquire-Acquire CCD Image Display-Acquire CCD -1.tif:1072-0742	0.049	0.719	1.064	0.234	0.29	0		0.049	0	Mat
9	11.57.16 CCD Acquire-Acquire CCD Image Display-Acquire CCD -1.tif:1419-0600	0.069	0.504	1.412	0.345	0.374	0		0.069	0	Mat
10	11.57.16 CCD Acquire-Acquire CCD Image Display-Acquire CCD -1.tif:1348-0803	0.048	0.719	1.353	0.372	0.332	0		0.048	0	Mat
11	11.57.16 CCD Acquire-Acquire CCD Image Display-Acquire CCD -1.tif:1001-1146	0.089	1.024	1.001	0.534	0.255	0		0.089	0	Mat
12	11.57.16 CCD Acquire-Acquire CCD Image Display-Acquire CCD -1.tif:1030-1026	4.871	0.017	0.011	2.279	2.299	0		4.457	50	Cyt
Grid_T1_Sample_S8
		Area	BX	BY	Width	Height	Length		Area-corrected	GoldCount
1	14.07.40-Acquire CCD Image Display-Acquire CCD -1.tif:0956-1102	0.117	0.203	0.195	2.072	1.766	5.211		0.117	4	IMS
2	14.07.40-Acquire CCD Image Display-Acquire CCD -1.tif:0215-1755	0.014	1.705	0.188	0.547	0.109	0.598		0.014	0	IMS
3	14.07.40-Acquire CCD Image Display-Acquire CCD -1.tif:0224-0401	0.014	0.349	0.046	0.208	0.414	0.612		0.014	0	IMS
4	14.07.40-Acquire CCD Image Display-Acquire CCD -1.tif:0953-1112	1.429	0.21	0.205	2.088	1.738	0		1.429	2	Mat
5	14.07.40-Acquire CCD Image Display-Acquire CCD -1.tif:0219-0338	0.084	0.215	0.046	0.332	0.401	0		0.084	0	Mat
6	14.07.40-Acquire CCD Image Display-Acquire CCD -1.tif:1027-1021	5.228	0.009	0.007	2.283	2.301	0		3.715	18	Cyt
1	14.08.14-Acquire CCD Image Display-Acquire CCD -1.tif:1505-1134	0.053	0.98	1.11	0.597	1.177	2.337		0.053	1	IMS
2	14.08.14-Acquire CCD Image Display-Acquire CCD -1.tif:1271-0643	0.021	0.492	1.121	0.464	0.619	0.915		0.021	0	IMS
3	14.08.14-Acquire CCD Image Display-Acquire CCD -1.tif:0715-0894	0.009	0.941	0.665	0.128	0.282	0.411		0.009	0	IMS
4	14.08.14-Acquire CCD Image Display-Acquire CCD -1.tif:1238-1637	0.043	1.541	1.065	0.61	0.66	1.9		0.043	0	IMS
5	14.08.14-Acquire CCD Image Display-Acquire CCD -1.tif:0715-0966	0.053	0.951	0.658	0.275	0.295	0		0.053	0	Mat
6	14.08.14-Acquire CCD Image Display-Acquire CCD -1.tif:1513-0914	0.524	0.504	1.133	1.053	1.145	0		0.524	0	Mat
7	14.08.14-Acquire CCD Image Display-Acquire CCD -1.tif:1921-1783	0.097	1.717	2.026	0.585	0.278	0		0.097	0	Mat
8	14.08.14-Acquire CCD Image Display-Acquire CCD -1.tif:1907-1788	0.015	1.732	2.003	0.566	0.29	0.657		0.015	0	IMS
9	14.08.14-Acquire CCD Image Display-Acquire CCD -1.tif:1020-1022	4.939	0.005	0.005	2.296	2.291	0		4.265	32	Cyt
1	14.09.30-Acquire CCD Image Display-Acquire CCD -1.tif:1483-0927	0.024	0.828	1.532	0.429	0.283	1.053		0.024	0	IMS
2	14.09.30-Acquire CCD Image Display-Acquire CCD -1.tif:1000-0416	0.016	0.313	1.051	0.313	0.152	0.728		0.016	0	IMS
3	14.09.30-Acquire CCD Image Display-Acquire CCD -1.tif:0332-1602	0.05	1.479	0.017	0.656	0.714	2.217		0.05	0	IMS
4	14.09.30-Acquire CCD Image Display-Acquire CCD -1.tif:1841-0326	0.035	0.069	1.849	0.597	0.452	1.56		0.035	0	IMS
5	14.09.30-Acquire CCD Image Display-Acquire CCD -1.tif:0331-1597	0.154	1.483	0.009	0.633	0.729	0		0.154	0	Mat
6	14.09.30-Acquire CCD Image Display-Acquire CCD -1.tif:1007-0415	0.036	0.322	1.055	0.292	0.161	0		0.036	0	Mat
7	14.09.30-Acquire CCD Image Display-Acquire CCD -1.tif:1480-0924	0.084	0.832	1.529	0.42	0.278	0		0.084	0	Mat
8	14.09.30-Acquire CCD Image Display-Acquire CCD -1.tif:1844-0322	0.17	0.078	1.857	0.57	0.443	0		0.17	0	Mat
9	14.09.30-Acquire CCD Image Display-Acquire CCD -1.tif:1026-1021	4.726	0	0.002	2.302	2.308	0		4.72592	41	Cyt
1	14.11.30-Acquire CCD Image Display-Acquire CCD -1.tif:0162-1028	0.015	0.89	0.009	0.536	0.348	0.647		0.015	0	IMS
2	14.11.30-Acquire CCD Image Display-Acquire CCD -1.tif:0831-0615	0.046	0.304	0.638	0.776	0.597	2.039		0.046	1	IMS
3	14.11.30-Acquire CCD Image Display-Acquire CCD -1.tif:1290-1141	0.022	1.101	1.049	0.37	0.81	0.96		0.022	1	IMS
4	14.11.30-Acquire CCD Image Display-Acquire CCD -1.tif:1323-1379	0.022	1.493	1.049	0.126	0.884	0.966		0.022	0	IMS
5	14.11.30-Acquire CCD Image Display-Acquire CCD -1.tif:0373-1170	0.03	1.051	0.269	0.539	0.3	1.314		0.03	0	IMS
6	14.11.30-Acquire CCD Image Display-Acquire CCD -1.tif:0553-1626	0.031	1.562	0.444	0.545	0.356	1.368		0.031		IMS
7	14.11.30-Acquire CCD Image Display-Acquire CCD -1.tif:0374-1172	0.112	1.066	0.283	0.509	0.277	0		0.112	0	Mat
8	14.11.30-Acquire CCD Image Display-Acquire CCD -1.tif:0547-0742	0.526	0.266	0.007	1.14	1.219	0		0.526	0	Mat
9	14.11.30-Acquire CCD Image Display-Acquire CCD -1.tif:0553-1635	0.115	1.58	0.447	0.526	0.353	0		0.115	0	Mat
10	14.11.30-Acquire CCD Image Display-Acquire CCD -1.tif:1373-1220	0.254	1.137	1.066	0.476	0.962	0		0.254	1	Mat
11	14.11.30-Acquire CCD Image Display-Acquire CCD -1.tif:1022-1025	4.588	0.009	0.002	2.293	2.3	0		4.58628	20	Cyt
1	14.18.50-Acquire CCD Image Display-Acquire CCD -1.tif:1130-0854	0.036	0.641	1.083	0.641	0.381	1.605		0.036	3	IMS
2	14.18.50-Acquire CCD Image Display-Acquire CCD -1.tif:1124-0853	0.167	0.663	1.084	0.597	0.366	0		0.167	0	Mat
3	14.18.50-Acquire CCD Image Display-Acquire CCD -1.tif:1710-0094	0.015	0.011	1.696	0.196	0.46	0.673		0.015	0	IMS
4	14.18.50-Acquire CCD Image Display-Acquire CCD -1.tif:1732-0076	0.048	0.011	1.715	0.15	0.474	0		0.048	0	Mat
5	14.18.50-Acquire CCD Image Display-Acquire CCD -1.tif:1487-0505	0.15	0.308	1.485	0.524	0.382	0		0.15	na	Hole
6	14.18.50-Acquire CCD Image Display-Acquire CCD -1.tif:1029-1015	4.232	0.011	0.011	2.266	2.297	0		3.867	50	Cyt
1	14.36.58-Acquire CCD Image Display-Acquire CCD -1.tif:0780-1560	0.024	1.538	0.746	0.435	0.267	1.068		0.024	0	IMS
2	14.36.58-Acquire CCD Image Display-Acquire CCD -1.tif:1214-1689	0.031	1.675	1.164	0.459	0.409	1.356		0.031	0	IMS
3	14.36.58-Acquire CCD Image Display-Acquire CCD -1.tif:1200-1210	0.03	1.072	1.231	0.583	0.248	1.346		0.03	0	IMS
4	14.36.58-Acquire CCD Image Display-Acquire CCD -1.tif:1474-1465	0.057	1.051	1.492	1.195	0.339	2.548		0.057	0	IMS
5	14.36.58-Acquire CCD Image Display-Acquire CCD -1.tif:0552-0626	0.052	0.406	0.248	0.602	0.749	2.289		0.052	1	IMS
6	14.36.58-Acquire CCD Image Display-Acquire CCD -1.tif:0619-0919	0.038	0.801	0.374	0.467	0.655	1.666		0.038	0	IMS
7	14.36.58-Acquire CCD Image Display-Acquire CCD -1.tif:0736-0090	0.01	0.036	0.671	0.132	0.318	0.434		0.01	0	IMS
8	14.36.58-Acquire CCD Image Display-Acquire CCD -1.tif:0561-0629	0.263	0.416	0.257	0.587	0.751	0		0.263	1	Mat
9	14.36.58-Acquire CCD Image Display-Acquire CCD -1.tif:0627-0920	0.14	0.809	0.393	0.455	0.627	0		0.14	0	Mat
10	14.36.58-Acquire CCD Image Display-Acquire CCD -1.tif:0785-1561	0.086	1.556	0.751	0.406	0.269	0		0.086	0	Mat
11	14.36.58-Acquire CCD Image Display-Acquire CCD -1.tif:1212-1696	0.131	1.684	1.172	0.455	0.389	0		0.131	0	Mat
12	14.36.58-Acquire CCD Image Display-Acquire CCD -1.tif:1207-1203	0.083	1.076	1.241	0.56	0.239	0		0.083	0	Mat
13	14.36.58-Acquire CCD Image Display-Acquire CCD -1.tif:1477-1497	0.283	1.074	1.5	1.226	0.33	0		0.283	0	Mat
14	14.36.58-Acquire CCD Image Display-Acquire CCD -1.tif:0740-0073	0.032	0.007	0.685	0.152	0.299	0		0.032	0	Mat
15	14.36.58-Acquire CCD Image Display-Acquire CCD -1.tif:1024-1021	4.821	0.002	0.005	2.298	2.3	0		3.803	29	Cyt
1	14.40.41-Acquire CCD Image Display-Acquire CCD -1.tif:1042-1402	0.042	1.162	0.884	0.837	0.581	1.871		0.042	0	IMS
2	14.40.41-Acquire CCD Image Display-Acquire CCD -1.tif:1020-1328	0.284	0.974	0.851	1.047	0.597	0		0.284	0	Mat
3	14.40.41-Acquire CCD Image Display-Acquire CCD -1.tif:1026-1027	4.944	0.011	0.011	2.293	2.291	0		4.66	25	Cyt
1	14.46.47-Acquire CCD Image Display-Acquire CCD -1.tif:0349-0550	0.042	0.243	0.172	0.751	0.437	1.866		0.042	2	IMS
2	14.46.47-Acquire CCD Image Display-Acquire CCD -1.tif:0846-0422	0.027	0.213	0.828	0.524	0.251	1.181		0.027	0	IMS
3	14.46.47-Acquire CCD Image Display-Acquire CCD -1.tif:1370-1306	0.046	0.917	1.196	1.109	0.698	2.021		0.046	2	IMS
4	14.46.47-Acquire CCD Image Display-Acquire CCD -1.tif:0340-0552	0.127	0.264	0.193	0.717	0.382	0		0.127	0	Mat
5	14.46.47-Acquire CCD Image Display-Acquire CCD -1.tif:0855-0430	0.087	0.212	0.838	0.547	0.25	0		0.087	0	Mat
6	14.46.47-Acquire CCD Image Display-Acquire CCD -1.tif:1372-1288	0.288	0.886	1.191	1.133	0.71	0		0.288	0	Mat
7	14.46.47-Acquire CCD Image Display-Acquire CCD -1.tif:0224-1672	0.274	1.471	0.007	0.827	0.492	0		0.274	0	Nuc
8	14.46.47-Acquire CCD Image Display-Acquire CCD -1.tif:1023-1026	5.231	0.011	0.005	2.291	2.298	0		4.455	35	Cyt
1	14.48.17-Acquire CCD Image Display-Acquire CCD -1.tif:0600-1163	0.032	1.101	0.381	0.418	0.591	1.413		0.032	2	IMS
2	14.48.17-Acquire CCD Image Display-Acquire CCD -1.tif:0991-0759	0.021	0.692	0.944	0.332	0.349	0.951		0.021	0	IMS
3	14.48.17-Acquire CCD Image Display-Acquire CCD -1.tif:1485-0710	0.037	0.48	1.35	0.641	0.65	1.634		0.037	0	IMS
4	14.48.17-Acquire CCD Image Display-Acquire CCD -1.tif:0593-1165	0.144	1.11	0.374	0.407	0.589	0		0.144	0	Mat
5	14.48.17-Acquire CCD Image Display-Acquire CCD -1.tif:0988-0763	0.073	0.7	0.939	0.32	0.35	0		0.073	0	Mat
6	14.48.17-Acquire CCD Image Display-Acquire CCD -1.tif:1478-0717	0.175	0.491	1.335	0.634	0.662	0		0.175	0	Mat
7	14.48.17-Acquire CCD Image Display-Acquire CCD -1.tif:1023-1027	4.566	0.015	0.002	2.285	2.302	0		4.174	26	Cyt
1	14.49.57-Acquire CCD Image Display-Acquire CCD -1.tif:1411-0981	0.027	0.844	1.408	0.521	0.37	1.216		0.027	0	IMS
2	14.49.57-Acquire CCD Image Display-Acquire CCD -1.tif:1168-0809	0.018	0.734	1.134	0.356	0.37	0.796		0.018	0	IMS
3	14.49.57-Acquire CCD Image Display-Acquire CCD -1.tif:0705-1025	0.009	1.059	0.687	0.192	0.212	0.406		0.009	1	IMS
4	14.49.57-Acquire CCD Image Display-Acquire CCD -1.tif:0747-1010	0.046	1.019	0.695	0.239	0.293	0		0.046	0	Mat
5	14.49.57-Acquire CCD Image Display-Acquire CCD -1.tif:1182-0831	0.091	0.744	1.173	0.385	0.318	0		0.091	0	Mat
6	14.49.57-Acquire CCD Image Display-Acquire CCD -1.tif:1410-0998	0.085	0.85	1.41	0.55	0.358	0		0.085	0	Mat
7	14.49.57-Acquire CCD Image Display-Acquire CCD -1.tif:1113-1109	3.608	0.196	0.202	2.107	2.105	0		3.386	62	Cyt
1	14.54.31-Acquire CCD Image Display-Acquire CCD -1.tif:1165-1794	0.052	1.875	0.779	0.288	1.072	2.324		0.052	1	IMS
2	14.54.31-Acquire CCD Image Display-Acquire CCD -1.tif:0816-0758	0.059	0.464	0.423	0.775	1.003	2.604		0.059	0	IMS
3	14.54.31-Acquire CCD Image Display-Acquire CCD -1.tif:1045-0235	0.027	0.103	0.846	0.327	0.668	1.199		0.027	0	IMS
4	14.54.31-Acquire CCD Image Display-Acquire CCD -1.tif:1369-0706	0.01	0.649	1.446	0.293	0.195	0.462		0.01	0	IMS
5	14.54.31-Acquire CCD Image Display-Acquire CCD -1.tif:1166-1796	0.185	1.897	0.794	0.255	1.04	0		0.185	0	Mat
6	14.54.31-Acquire CCD Image Display-Acquire CCD -1.tif:0812-0767	0.25	0.494	0.43	0.742	0.969	0		0.25	0	Mat
7	14.54.31-Acquire CCD Image Display-Acquire CCD -1.tif:1048-0208	0.139	0.053	0.856	0.363	0.65	0		0.139	0	Mat
8	14.54.31-Acquire CCD Image Display-Acquire CCD -1.tif:1346-0719	0.051	0.665	1.406	0.292	0.221	0		0.051	0	Mat
9	14.54.31-Acquire CCD Image Display-Acquire CCD -1.tif:1024-1030	5.108	0.024	0.007	2.274	2.296	0		4.31	44	Cyt
10	14.54.31-Acquire CCD Image Display-Acquire CCD -1.tif:1116-1224	0.173	1.095	1.055	0.568	0.406	0		0.173	na	Hole
1	14.55.05-Acquire CCD Image Display-Acquire CCD -1.tif:0781-0985	0.08	0.287	0.504	1.639	0.754	3.537		0.08	0	IMS
2	14.55.05-Acquire CCD Image Display-Acquire CCD -1.tif:0167-0879	0.027	0.729	0.026	0.516	0.328	1.181		0.027	1	IMS
3	14.55.05-Acquire CCD Image Display-Acquire CCD -1.tif:1502-1371	0.061	1.065	1.092	0.959	1.196	2.708		0.061	2	IMS
4	14.55.05-Acquire CCD Image Display-Acquire CCD -1.tif:0770-1071	0.275	0.301	0.494	1.813	0.749	0		0.275	0	Mat
5	14.55.05-Acquire CCD Image Display-Acquire CCD -1.tif:0164-0885	0.114	0.758	0.009	0.479	0.353	0		0.114	0	Mat
6	14.55.05-Acquire CCD Image Display-Acquire CCD -1.tif:1501-1483	0.681	1.086	1.095	1.17	1.192	0		0.681	2	Mat
7	14.55.05-Acquire CCD Image Display-Acquire CCD -1.tif:1026-1024	5.246	0.009	0.009	2.291	2.296	0		4.176	47	Cyt
1	14.55.41-Acquire CCD Image Display-Acquire CCD -1.tif:0345-0547	0.019	0.463	0.267	0.308	0.246	0.844		0.019	2	IMS
2	14.55.41-Acquire CCD Image Display-Acquire CCD -1.tif:0722-1106	0.022	1.125	0.619	0.241	0.389	0.965		0.022	0	IMS
3	14.55.41-Acquire CCD Image Display-Acquire CCD -1.tif:0964-0735	0.016	0.689	0.983	0.279	0.211	0.727		0.016	0	IMS
4	14.55.41-Acquire CCD Image Display-Acquire CCD -1.tif:1253-0475	0.016	0.415	1.299	0.241	0.224	0.714		0.016	0	IMS
5	14.55.41-Acquire CCD Image Display-Acquire CCD -1.tif:1239-1590	0.036	1.441	1.235	0.704	0.326	1.616		0.036	0	IMS
6	14.55.41-Acquire CCD Image Display-Acquire CCD -1.tif:1638-1133	0.016	1.147	1.749	0.259	0.196	0.704		0.016	0	IMS
7	14.55.41-Acquire CCD Image Display-Acquire CCD -1.tif:1724-0675	0.035	0.453	1.687	0.609	0.512	1.55		0.035	0	IMS
8	14.55.41-Acquire CCD Image Display-Acquire CCD -1.tif:1015-1474	0.011	1.537	1.029	0.248	0.23	0.507		0.011	0	IMS
9	14.55.41-Acquire CCD Image Display-Acquire CCD -1.tif:0343-0548	0.048	0.48	0.274	0.275	0.225	0		0.048	0	Mat
10	14.55.41-Acquire CCD Image Display-Acquire CCD -1.tif:0725-1106	0.06	1.131	0.628	0.23	0.379	0		0.06	0	Mat
11	14.55.41-Acquire CCD Image Display-Acquire CCD -1.tif:0968-0741	0.043	0.705	0.986	0.259	0.21	0		0.043	1	Mat
12	14.55.41-Acquire CCD Image Display-Acquire CCD -1.tif:1253-0480	0.037	0.426	1.304	0.23	0.216	0		0.037	0	Mat
13	14.55.41-Acquire CCD Image Display-Acquire CCD -1.tif:1000-1472	0.04	1.542	1.011	0.234	0.232	0		0.04	0	Mat
14	14.55.41-Acquire CCD Image Display-Acquire CCD -1.tif:1242-1577	0.103	1.445	1.243	0.665	0.313	0		0.103	0	Mat
15	14.55.41-Acquire CCD Image Display-Acquire CCD -1.tif:1680-0680	0.151	0.473	1.588	0.586	0.611	0		0.151	0	Mat
16	14.55.41-Acquire CCD Image Display-Acquire CCD -1.tif:1639-1140	0.034	1.165	1.755	0.239	0.185	0		0.034	0	Mat
17	14.55.41-Acquire CCD Image Display-Acquire CCD -1.tif:1024-1039	5.081	0.047	0.007	2.248	2.296	0		4.565	46	Cyt
1	14.56.34-Acquire CCD Image Display-Acquire CCD -1.tif:0284-0315	0.018	0.277	0.136	0.156	0.372	0.811		0.018	0	IMS
2	14.56.34-Acquire CCD Image Display-Acquire CCD -1.tif:0288-1026	0.028	0.9	0.122	0.512	0.409	1.238		0.028	1	IMS
3	14.56.34-Acquire CCD Image Display-Acquire CCD -1.tif:1137-1306	0.02	1.317	1.099	0.305	0.367	0.9		0.02	0	IMS
4	14.56.34-Acquire CCD Image Display-Acquire CCD -1.tif:1368-0363	0.037	0.225	1.197	0.367	0.693	1.621		0.037	0	IMS
5	14.56.34-Acquire CCD Image Display-Acquire CCD -1.tif:1114-1305	0.025	1.325	1.035	0.294	0.443	1.115		0.025	0	IMS
6	14.56.34-Acquire CCD Image Display-Acquire CCD -1.tif:1580-1594	0.03	1.579	1.546	0.438	0.47	1.328		0.03	1	IMS
7	14.56.34-Acquire CCD Image Display-Acquire CCD -1.tif:1109-1313	0.07	1.341	1.042	0.278	0.416	0		0.07	0	Mat
8	14.56.34-Acquire CCD Image Display-Acquire CCD -1.tif:0290-1027	0.079	0.907	0.119	0.501	0.416	0		0.079	0	Mat
9	14.56.34-Acquire CCD Image Display-Acquire CCD -1.tif:0287-0319	0.041	0.286	0.147	0.147	0.355	0		0.041	0	Mat
10	14.56.34-Acquire CCD Image Display-Acquire CCD -1.tif:1576-1589	0.082	1.586	1.548	0.411	0.455	0		0.082	0	Mat
11	14.56.34-Acquire CCD Image Display-Acquire CCD -1.tif:1365-0370	0.133	0.247	1.199	0.34	0.68	0		0.133	0	Mat
12	14.56.34-Acquire CCD Image Display-Acquire CCD -1.tif:1029-1020	5.199	0.002	0.007	2.296	2.306	0		4.794	46	Cyt

## Sheet: Figure_1G
		Dimer	Monomer		Ratio (dimer/monomer)
	WCL	14096.8	15893.2		0.88697
	CYTO	14689.8	11474.1		1.28026
	MITO	3426.1	658.749		5.20092
