# Supplementary material for: Small heat shock proteins operate as molecular chaperones in the mitochondrial intermembrane space
Source: Nat Cell Biol. 2023 Jan 23;25(3):467–80. doi: 10.1038/s41556-022-01074-9 (PMC10014586; doi:10.1038/s41556-022-01074-9)
Supplement: Source Data Fig. 2 — Statistical source data. [file 41556_2022_1074_MOESM6_ESM.xlsx]

## Sheet: Figure_2E
	Quantification WB 3AD
		Repl1
			FLAG				SDHA				Repl1	FLAG/SDHA	Rel. to WT		Number of families	1
															Number of comparisons per family	2
	wt		1047.6				12496.2				wt	0.0838334	1		Alpha	0.05
	3A		1735.62	1.65676			20273.2	1.62235			3A	0.0856117	1.02121		Dunnett's multiple comparisons test	Mean Diff,	95,00% CI of diff,	Below threshold?	Summary	Adjusted P Value	A-?
															WT vs. 3A	-0.1542	-0,8146 to 0,5061	No	ns	0.7399	B	3A
	3D		1599.5	1.52682			18761.6	1.50138			3D	0.085254	1.01695		WT vs. 3D	-0.2309	-0,8912 to 0,4295	No	ns	0.5378	C	3D
															Test details	Mean 1	Mean 2	Mean Diff,	SE of diff,	n1	n2	q	DF
															WT vs. 3A	1	1.154	-0.1542	0.2307	3	3	0.6687	6
															WT vs. 3D	1	1.231	-0.2309	0.2307	3	3	1.001	6
		Repl 2
			FLAG				SDHA				Repl 2
	wt		2396.74				11394.1				wt	0.210349	1
	3A		2897.1	1.20877			10372.7	0.910356			3A	0.2793	1.3278
	3D		4383.93	1.82912			11824.8	1.03779			3D	0.370741	1.76251
		Repl 3
			FLAG				SDHA
											Repl 3
	wt		10959.3				10240.5				wt	1.07019	1
	3A		16213.5	1.47943			13603.4	1.32839			3A	1.19187	1.1137
	3D		13573.7	1.23856			13889.8	1.35637			3D	0.977241	0.913143

## Sheet: Figure_2F
						Relative %				Table Analyzed	SB-treatment
			pre -treatment	post-treatment		Pre-treatment	Post-treatment
		HSPB1	11528.2	11070.2						Column B	+SB203580
		VDAC1	17020	17819.2						vs.	vs,
		ratio	0.677335	0.621253		1	0.917201			Column A	-SB203580
		HSPB1	3316.93	8457.35						Unpaired t test
		VDAC1	6987.68	15265.1						P value	0.3538
		ratio	0.474683	0.55403		1	1.16716			P value summary	ns
										Significantly different (P < 0.05)?	No
		HSPB1	10249.1	11638.8						One- or two-tailed P value?	Two-tailed
		VDAC1	9875	9417.17						t, df	t=1,048, df=4
		ratio	1.03789	1.23591		1	1.1908
