# Supplementary material for: Small heat shock proteins operate as molecular chaperones in the mitochondrial intermembrane space
Source: Nat Cell Biol. 2023 Jan 23;25(3):467–80. doi: 10.1038/s41556-022-01074-9 (PMC10014586; doi:10.1038/s41556-022-01074-9)
Supplement: Source Data Fig. 3 — Statistical source data. [file 41556_2022_1074_MOESM8_ESM.xlsx]

## Sheet: Figure 3E-3F
Measurement	Well	Group	Time	OCR	ECAR	PER
1	A01	Background	1.52998	0	0	0
1	B01	Control	1.52998	146.275	59.2924	0			Basal respiration	StDev		Table Analyzed	Basal
1	C01	Control	1.52998	132.871	60.4592	0		Control	109.565	6.62636
1	D01	Control	1.52998	129.462	59.8074	0		HSPB1-depl	73.7531	3.69417		Column B	sHSP-depl (1)
1	E01	Experimental	1.52998	98.4475	54.8392	0						vs.	vs,
1	F01	Experimental	1.52998	99.4658	57.8055	0						Column A	WT
1	G01	Experimental	1.52998	98.7851	56.897	0			Proton leak
1	H01	Background	1.52998	0	0	0		Control	26.6851	2.72764		Unpaired t test
2	A01	Background	8.03573	0	0	0		HSPB1-depl	14.1863	2.00814		P value	<0,0001
2	B01	Control	8.03573	141.821	60.4182	0						P value summary	****
2	C01	Control	8.03573	138.793	60.9264	0						Significantly different (P < 0.05)?	Yes
2	D01	Control	8.03573	129.242	60.1781	0						One- or two-tailed P value?	Two-tailed
2	E01	Experimental	8.03573	95.2865	56.1395	0			ATP linked Respiration			t, df	t=16,18, df=16
2	F01	Experimental	8.03573	97.4234	58.4678	0		Control	82.8799	2.72764
2	G01	Experimental	8.03573	89.8885	57.1804	0		HSPB1-depl	59.5669	2.00814
2	H01	Background	8.03573	0	0	0						Table Analyzed	ATP-linked
3	A01	Background	14.5402	0	0	0
3	B01	Control	14.5402	141.561	61.5022	0						Column B	sHSP-depl (1)
3	C01	Control	14.5402	137.224	62.3405	0			Maximal Respiration			vs.	vs,
3	D01	Control	14.5402	127.431	61.3579	0		Control	154.772	8.88034		Column A	WT
3	E01	Experimental	14.5402	94.1985	56.9128	0		HSPB1-depl	93.9458	4.24301
3	F01	Experimental	14.5402	92.9997	59.4319	0						Unpaired t test
3	G01	Experimental	14.5402	89.8528	57.8207	0						P value	<0,0001
3	H01	Background	14.5402	0	0	0						P value summary	****
4	A01	Background	21.1303	0	0	0						Significantly different (P < 0.05)?	Yes
4	B01	Control	21.1303	56.8761	105.329	0			Spare respiratory capacity			One- or two-tailed P value?	Two-tailed
4	C01	Control	21.1303	53.3644	103.917	0		Control	45.2075	2.25397		t, df	t=10,91, df=16
4	D01	Control	21.1303	50.0907	104.287	0		HSPB1-depl	20.1927	0.548838
4	E01	Experimental	21.1303	38.1598	87.0587	0
4	F01	Experimental	21.1303	37.9856	92.3534	0						Table Analyzed	Maximal
4	G01	Experimental	21.1303	35.2201	88.507	0			Non-mitochondrial respiration
4	H01	Background	21.1303	0	0	0		Control	26.5105			Column B	sHSP-depl (1)
5	A01	Background	27.641	0	0	0		HSPB1-depl	21.3966			vs.	vs,
5	B01	Control	27.641	55.8485	108.757	0						Column A	WT
5	C01	Control	27.641	53.2015	109.012	0
5	D01	Control	27.641	50.0647	109.348	0						Unpaired t test
5	E01	Experimental	27.641	37.0099	87.7824	0						P value	<0,0001
5	F01	Experimental	27.641	36.1405	93.6847	0						P value summary	****
5	G01	Experimental	27.641	32.6834	90.4193	0						Significantly different (P < 0.05)?	Yes
5	H01	Background	27.641	0	0	0						One- or two-tailed P value?	Two-tailed
6	A01	Background	34.1449	0	0	0						t, df	t=16,41, df=10
6	B01	Control	34.1449	56.3328	110.37	0
6	C01	Control	34.1449	52.8714	111.041	0
6	D01	Control	34.1449	50.1107	111.406	0						Table Analyzed	Spare resp, capacity
6	E01	Experimental	34.1449	35.5081	88.8641	0
6	F01	Experimental	34.1449	34.8599	94.9808	0						Column B	sHSP-depl (1)
6	G01	Experimental	34.1449	32.6789	91.9275	0						vs.	vs,
6	H01	Background	34.1449	0	0	0						Column A	WT
7	A01	Background	40.7293	0	0	0
7	B01	Control	40.7293	118.82	77.5842	0						Unpaired t test
7	C01	Control	40.7293	128.655	78.8604	0						P value	0.0002
7	D01	Control	40.7293	118.701	77.8893	0						P value summary	***
7	E01	Experimental	40.7293	89.8688	70.8355	0						Significantly different (P < 0.05)?	Yes
7	F01	Experimental	40.7293	104.934	77.6255	0						One- or two-tailed P value?	Two-tailed
7	G01	Experimental	40.7293	87.4535	72.6324	0						t, df	t=5,820, df=10
7	H01	Background	40.7293	0	0	0
8	A01	Background	47.2348	0	0	0
8	B01	Control	47.2348	175.059	69.9559	0
8	C01	Control	47.2348	181.56	71.8992	0
8	D01	Control	47.2348	168.657	71.8394	0
8	E01	Experimental	47.2348	113.47	69.2166	0
8	F01	Experimental	47.2348	121.519	75.7635	0
8	G01	Experimental	47.2348	109.564	71.6442	0
8	H01	Background	47.2348	0	0	0
9	A01	Background	53.7454	0	0	0
9	B01	Control	53.7454	191.318	69.8267	0
9	C01	Control	53.7454	190.98	71.6195	0
9	D01	Control	53.7454	180.125	71.3295	0
9	E01	Experimental	53.7454	116.657	69.4944	0
9	F01	Experimental	53.7454	117.995	75.5577	0
9	G01	Experimental	53.7454	112.851	71.6263	0
9	H01	Background	53.7454	0	0	0
10	A01	Background	60.3417	0	0	0
10	B01	Control	60.3417	31.2249	80.4249	0
10	C01	Control	60.3417	28.3964	81.0829	0
10	D01	Control	60.3417	26.0015	81.785	0
10	E01	Experimental	60.3417	23.4713	73.2085	0
10	F01	Experimental	60.3417	22.8491	78.4753	0
10	G01	Experimental	60.3417	20.1456	73.6448	0
10	H01	Background	60.3417	0	0	0
11	A01	Background	66.8636	0	0	0
11	B01	Control	66.8636	26.8715	79.7961	0
11	C01	Control	66.8636	26.9019	81.1811	0
11	D01	Control	66.8636	24.1836	82.2388	0
11	E01	Experimental	66.8636	22.0577	72.3037	0
11	F01	Experimental	66.8636	21.1656	77.5026	0
11	G01	Experimental	66.8636	19.6804	74.1794	0
11	H01	Background	66.8636	0	0	0
12	A01	Background	73.3829	0	0	0
12	B01	Control	73.3829	25.5261	79.7551	0
12	C01	Control	73.3829	25.8512	81.3125	0
12	D01	Control	73.3829	23.6377	82.284	0
12	E01	Experimental	73.3829	22.0466	72.6087	0
12	F01	Experimental	73.3829	20.8371	77.8679	0
12	G01	Experimental	73.3829	20.3165	75.0276	0
12	H01	Background	73.3829	0	0	0

## Sheet: Figure 3G-3H
Measurement	Well	Group	Time	OCR	ECAR	PER
1	A01	Background	1.53844	0	0	0
1	B01	Control	1.53844	134.593	56.6807	0			Basal respiration	StDev		Table Analyzed	Basal
1	C01	Control	1.53844	137.136	60.4977	0		Control	110.069	2.80261
1	D01	Control	1.53844	138.519	57.63	0		HSPB8-depl	74.323	5.96287		Column B	sHSP-depl (2)
1	E01	Experimental	1.53844	104.575	35.8736	0						vs.	vs,
1	F01	Experimental	1.53844	95.311	34.0854	0						Column A	WT
1	G01	Experimental	1.53844	100.632	33.4731	0			Proton leak
1	H01	Background	1.53844	0	0	0		Control	24.5816	1.23889		Unpaired t test
2	A01	Background	8.05488	0	0	0		HSPB8-depl	19.2585	3.37602		P value	<0,0001
2	B01	Control	8.05488	133.958	58.9435	0						P value summary	****
2	C01	Control	8.05488	136.539	62.8073	0						Significantly different (P < 0.05)?	Yes
2	D01	Control	8.05488	140.73	60.6255	0						One- or two-tailed P value?	Two-tailed
2	E01	Experimental	8.05488	106.231	37.5471	0			ATP linked Respiration			t, df	t=17,37, df=16
2	F01	Experimental	8.05488	93.093	35.4906	0		Control	85.4877	1.23889
2	G01	Experimental	8.05488	93.0862	34.3767	0		HSPB8-depl	55.0645	3.37602
2	H01	Background	8.05488	0	0	0						Table Analyzed	ATP-linked
3	A01	Background	14.5716	0	0	0
3	B01	Control	14.5716	131.551	60.1417	0						Column B	sHSP-depl (2)
3	C01	Control	14.5716	134.537	63.4873	0			Maximal Respiration			vs.	vs,
3	D01	Control	14.5716	138.189	61.2779	0		Control	157.606	12.132		Column A	WT
3	E01	Experimental	14.5716	104.861	37.6863	0		HSPB8-depl	91.0722	8.26036
3	F01	Experimental	14.5716	91.9046	36.1663	0						Unpaired t test
3	G01	Experimental	14.5716	92.8142	34.3116	0						P value	<0,0001
3	H01	Background	14.5716	0	0	0						P value summary	****
4	A01	Background	21.1726	0	0	0						Significantly different (P < 0.05)?	Yes
4	B01	Control	21.1726	47.9172	102.95	0			Spare respiratory capacity			One- or two-tailed P value?	Two-tailed
4	C01	Control	21.1726	50.3376	110.497	0		Control	47.537	6.07773		t, df	t=6,659, df=16
4	D01	Control	21.1726	50.187	109.489	0		HSPB8-depl	16.7492	0.280133
4	E01	Experimental	21.1726	43.8429	74.1503	0
4	F01	Experimental	21.1726	38.9752	67.4675	0						Table Analyzed	Maximal
4	G01	Experimental	21.1726	39.4294	65.2061	0			Non-mitochondrial respiration
4	H01	Background	21.1726	0	0	0		Control	26.1253			Column B	sHSP-depl (2)
5	A01	Background	27.6924	0	0	0		HSPB8-depl	23.7333			vs.	vs,
5	B01	Control	27.6924	50.9098	105.089	0						Column A	WT
5	C01	Control	27.6924	51.8558	112.432	0
5	D01	Control	27.6924	51.7358	110.401	0						Unpaired t test
5	E01	Experimental	27.6924	47.2787	73.7707	0						P value	<0,0001
5	F01	Experimental	27.6924	41.5193	67.7937	0						P value summary	****
5	G01	Experimental	27.6924	40.5965	65.5624	0						Significantly different (P < 0.05)?	Yes
5	H01	Background	27.6924	0	0	0						One- or two-tailed P value?	Two-tailed
6	A01	Background	34.2115	0	0	0						t, df	t=11,50, df=10
6	B01	Control	34.2115	50.2807	105.998	0
6	C01	Control	34.2115	51.5504	113.56	0
6	D01	Control	34.2115	51.5881	111.768	0						Table Analyzed	Spare resp, capacity
6	E01	Experimental	34.2115	48.8948	74.2589	0
6	F01	Experimental	34.2115	43.6532	68.7112	0						Column B	sHSP-depl (2)
6	G01	Experimental	34.2115	42.7364	66.2595	0						vs.	vs,
6	H01	Background	34.2115	0	0	0						Column A	WT
7	A01	Background	40.8073	0	0	0
7	B01	Control	40.8073	114.967	77.587	0						Unpaired t test
7	C01	Control	40.8073	121.074	84.4415	0						P value	<0,0001
7	D01	Control	40.8073	125.562	84.2596	0						P value summary	****
7	E01	Experimental	40.8073	121.553	59.079	0						Significantly different (P < 0.05)?	Yes
7	F01	Experimental	40.8073	116.794	54.9338	0						One- or two-tailed P value?	Two-tailed
7	G01	Experimental	40.8073	107.674	51.6461	0						t, df	t=6,255, df=10
7	H01	Background	40.8073	0	0	0
8	A01	Background	47.3264	0	0	0
8	B01	Control	47.3264	165.727	68.3925	0
8	C01	Control	47.3264	176.445	73.5509	0
8	D01	Control	47.3264	180.55	73.2042	0
8	E01	Experimental	47.3264	124.768	55.3283	0
8	F01	Experimental	47.3264	111.898	50.7876	0
8	G01	Experimental	47.3264	107.436	48.3926	0
8	H01	Background	47.3264	0	0	0
9	A01	Background	53.8438	0	0	0
9	B01	Control	53.8438	186.366	67.3526	0
9	C01	Control	53.8438	194.676	72.367	0
9	D01	Control	53.8438	198.625	71.6427	0
9	E01	Experimental	53.8438	125.622	53.5445	0
9	F01	Experimental	53.8438	111.43	49.2152	0
9	G01	Experimental	53.8438	107.681	46.92	0
9	H01	Background	53.8438	0	0	0
10	A01	Background	60.4387	0	0	0
10	B01	Control	60.4387	28.2566	79.0193	0
10	C01	Control	60.4387	28.991	86.4582	0
10	D01	Control	60.4387	28.4991	84.3766	0
10	E01	Experimental	60.4387	27.4013	57.9477	0
10	F01	Experimental	60.4387	25.4717	54.1039	0
10	G01	Experimental	60.4387	22.8596	50.7278	0
10	H01	Background	60.4387	0	0	0
11	A01	Background	66.958	0	0	0
11	B01	Control	66.958	25.7587	77.1001	0
11	C01	Control	66.958	25.1644	83.9262	0
11	D01	Control	66.958	24.3901	81.9965	0
11	E01	Experimental	66.958	25.2757	56.6246	0
11	F01	Experimental	66.958	23.2019	52.1676	0
11	G01	Experimental	66.958	21.1248	49.5753	0
11	H01	Background	66.958	0	0	0
12	A01	Background	73.4765	0	0	0
12	B01	Control	73.4765	24.8294	76.3411	0
12	C01	Control	73.4765	24.6941	83.0896	0
12	D01	Control	73.4765	24.5444	81.4656	0
12	E01	Experimental	73.4765	24.544	55.675	0
12	F01	Experimental	73.4765	22.2753	51.5801	0
12	G01	Experimental	73.4765	21.4457	49.054	0
12	H01	Background	73.4765	0	0	0
