# Supplementary material for: Small heat shock proteins operate as molecular chaperones in the mitochondrial intermembrane space
Source: Nat Cell Biol. 2023 Jan 23;25(3):467–80. doi: 10.1038/s41556-022-01074-9 (PMC10014586; doi:10.1038/s41556-022-01074-9)
Supplement: Source Data Fig. 4 — Statistical source data. [file 41556_2022_1074_MOESM10_ESM.xlsx]

## Sheet: Figure_4E
		Repl 1				Relative to WT		Number of families	1
			insol	WT	1839.08	1		Number of comparisons per family	2
				depl-1	12878	7.00242		Alpha	0.05
				depl-2	7172.12	3.89984
								Dunnett's multiple comparisons test	Mean Diff,	95,00% CI of diff,	Below threshold?	Summary	Adjusted P Value	A-?
								WT vs. depl-1	-4.387	-7,162 to -1,613	Yes	**	0.0071	B	depl-1
								WT vs. depl-2	-2.846	-5,621 to -0,07180	Yes	*	0.0455	C	depl-2
								Test details	Mean 1	Mean 2	Mean Diff,	SE of diff,	n1	n2	q	DF
								WT vs. depl-1	1	5.387	-4.387	0.9691	3	3	4.527	6
		Repl 2				Relative to WT		WT vs. depl-2	1	3.846	-2.846	0.9691	3	3	2.937	6
			insol	WT	3278	1
				depl-1	18998	5.79561
				depl-2	15434	4.70836
		Repl 3				Relative to WT
			insol	WT	5229	1
				depl-1	17591	3.36412
				depl-2	15326	2.93096
