# Supplementary material for: Small heat shock proteins operate as molecular chaperones in the mitochondrial intermembrane space
Source: Nat Cell Biol. 2023 Jan 23;25(3):467–80. doi: 10.1038/s41556-022-01074-9 (PMC10014586; doi:10.1038/s41556-022-01074-9)
Supplement: Source Data Fig. 6 — Statistical source data. [file 41556_2022_1074_MOESM13_ESM.xlsx]

## Sheet: Figure_6A
Repl 1
		HSPB1	VDAC1		Ratio (HSPB1/VDAC1)	% compared to WT
	WT	5507.07	11253.4		0.489369	1			Number of families	1
	RW	13054.9	13075.2		0.998447	2.04027			Number of comparisons per family	3
	SF	11258.2	7714.45		1.45937	2.98214			Alpha	0.05
	PL	2412.28	6629.98		0.363843	0.743495
									Dunnett's multiple comparisons test	Mean Diff,	95,00% CI of diff,	Below threshold?	Summary	Adjusted P Value	A-?
Repl 2									HSPB1-WT vs. HSPB1-R127W	-1.116	-2,193 to -0,03801	Yes	*	0.043	B	HSPB1-R127W
		HSPB1	VDAC1		Ratio (HSPB1/VDAC1)	% compared to WT			HSPB1-WT vs. HSPB1-S135F	-1.632	-2,710 to -0,5549	Yes	**	0.0062	C	HSPB1-S135F
	WT	10932.1	8751.2		1.24921	1			HSPB1-WT vs. HSPB1-P182L	-0.04642	-1,124 to 1,031	No	ns	0.9985	D	HSPB1-P182L
	RW	13521.9	4520.43		2.9913	2.39455
	SF	11859	2939.89		4.03384	3.22911			Test details	Mean 1	Mean 2	Mean Diff,	SE of diff,	n1	n2	q	DF
	PL	5902.76	3497.3		1.6878	1.3511			HSPB1-WT vs. HSPB1-R127W	1	2.116	-1.116	0.3742	3	3	2.981	8
									HSPB1-WT vs. HSPB1-S135F	1	2.632	-1.632	0.3742	3	3	4.363	8
Repl 3									HSPB1-WT vs. HSPB1-P182L	1	1.046	-0.04642	0.3742	3	3	0.124	8
		HSPB1	VDAC1		Ratio (HSPB1/VDAC1)	% compared to WT
	WT	4667.05	10788.7		0.432587	1
	RW	7929.03	9586.48		0.827105	1.912
	SF	7451.88	10203.7		0.730311	1.68824
	PL	6532.37	14407		0.453416	1.04815
